# Supplementary material for: Macrophage-Mediated Melanoma Reduction after HP-NAP Treatment in a Zebrafish Xenograft Model
Source: Int J Mol Sci. 2022 Jan 31;23(3):1644. doi: 10.3390/ijms23031644 (PMC8836027; doi:10.3390/ijms23031644)
Supplement: Supplementary file 1 [file ijms-23-01644-s001.zip]

Archive with 1 entries (1 files):
- ijms-1553039-supplementary.pdf
